# Supplementary material for: Can We Steer Nursing Home Residents Away from Loneliness? A Qualitative Study of Cycling without Age
Source: Geriatrics (Basel). 2024 Jun 25;9(4):88. doi: 10.3390/geriatrics9040088 (PMC11270177; doi:10.3390/geriatrics9040088)
Supplement: Supplementary file 1 [file geriatrics-09-00088-s001.zip]

Archive with 1 entries (1 files):
- geriatrics-2987587-supplementary.pdf
